# Supplementary material for: Engineering considerations for practical lithium–air electrolytes
Source: Faraday Discuss. 2023 Aug 1;248:355–80. doi: 10.1039/d3fd00091e (PMC10823492; doi:10.1039/d3fd00091e)
Supplement: FD-248-D3FD00091E-s002 [file FD-248-D3FD00091E-s002.zip]

Archive with 1 entries (1 files):
- Engineering_considerations_for_practical_metal-air_electrolytes_-_SI_spreadsheet_-_FINAL.xlsx
